# Supplementary material for: Novel Carboxylic Acid-Capped Silver Nanoparticles as Antimicrobial and Colorimetric Sensing Agents
Source: Molecules. 2022 May 24;27(11):3363. doi: 10.3390/molecules27113363 (PMC9182355; doi:10.3390/molecules27113363)
Supplement: Supplementary file 1 [file molecules-27-03363-s001.zip]

Archive with 1 entries (1 files):
- molecules-1633128-supplementary.pdf
